# Supplementary material for: Ascophyllan Supplementation Is Safe and Associated with Exploratory Modulation of Innate Immune Phenotypes, Biochemical Parameters, and the Gut Microbiome in a Randomized Pilot Trial
Source: Mar Drugs. 2026 Jun 15;24(6):213. doi: 10.3390/md24060213 (PMC13301280; doi:10.3390/md24060213)
Supplement: Supplementary file 1 [file marinedrugs-24-00213-s001.zip]

Archive with 1 entries (1 files):
- marinedrugs-4285750-supplementary.pdf
